# Supplementary material for: Lactobacillus reuteri CCFM8631 Alleviates Hypercholesterolaemia Caused by the Paigen Atherogenic Diet by Regulating the Gut Microbiota
Source: Nutrients. 2022 Mar 17;14(6):1272. doi: 10.3390/nu14061272 (PMC8953203; doi:10.3390/nu14061272)
Supplement: Supplementary file 1 [file nutrients-14-01272-s001.zip]

Archive with 1 entries (1 files):
- nutrients-1610229-supplementary.pdf
